# Supplementary material for: Binding of Gtf2i-β/δ transcription factors to the ARMS2 gene leads to increased circulating HTRA1 in AMD patients and in vitro
Source: J Biol Chem. 2021 Feb 24;296:100456. doi: 10.1016/j.jbc.2021.100456 (PMC8039566; doi:10.1016/j.jbc.2021.100456)
Supplement: Supplementary file 2 — Table S1 [file mmc2.xlsx]

## Sheet: Sheet1
Supplementary Table 1. Distriubution of HTRA1 protein blood concentration in AMD case and control
																D'Agostino & Pearson omnibus normality test					Shapiro-Wilk normality test					KS normality test
Sample				Number of values	Minimum	25% Percentile	Median	75% Percentile	Maximum	Mean	Std. Deviation	Std. Error of Mean	Lower 95% CI of mean	Upper 95% CI of mean		K2	P value	Passed normality test (alpha=0.05)?	P value summary		W	P value	Passed normality test (alpha=0.05)?	P value summary		KS distance	P value	Passed normality test (alpha=0.05)?	P value summary		Sum
Homo sapiens	Plasma	Japan	Control	23	0.04542	0.1952	0.3815	0.4986	1.386	0.4304	0.3324	0.06931	0.2867	0.5742		20.42	< 0.0001	No	****		0.7546	< 0.0001	No	****		0.2358	0.0018	No	**		9.899
			AMD	34	0.1888	0.3838	0.5716	0.813	3.497	0.8077	0.7435	0.1275	0.5483	1.067		37.14	< 0.0001	No	****		0.654	< 0.0001	No	****		0.2828	< 0.0001	No	****		27.46
		Indian	Control	99	0.09857	0.7306	1.451	2.559	5.992	1.762	1.241	0.1247	1.515	2.01		10.34	0.0057	No	**		0.9253	< 0.0001	No	****		0.1084	0.006	No	**		174.5
			AMD	91	0.3017	1.611	1.888	2.495	5.694	2.119	0.9415	0.0987	1.923	2.315		36.74	< 0.0001	No	****		0.8777	< 0.0001	No	****		0.1479	< 0.0001	No	****		192.8
		Australia	Control	31	0.6523	2.721	4.223	5.06	7.653	4.109	1.827	0.3281	3.439	4.779		0.2014	0.9042	Yes	ns		0.9716	0.5641	Yes	ns		0.09501	0.2	Yes	ns		127.4
			AMD	76	0.2531	3.594	5.556	6.698	9.268	5.21	2.07	0.2375	4.737	5.683		3.961	0.138	Yes	ns		0.9629	0.0256	No	*		0.1124	0.0187	No	*		395.9
	Serum	Japan	Control	29	26.42	210	388.1	816.8	1602	527.2	415.1	77.09	369.3	685.1		7.254	0.0266	No	*		0.8827	0.0039	No	**		0.1672	0.0372	No	*		15288
			AMD	44	134.5	261.4	572.2	2397	5104	1414	1553	234.1	941.5	1886		9.375	0.0092	No	**		0.7752	< 0.0001	No	****		0.2577	< 0.0001	No	****		62199
		India	Control	80	-9.404	49.93	113.7	298.4	2337	277.6	436	48.75	180.6	374.7		67.71	< 0.0001	No	****		0.6003	< 0.0001	No	****		0.2552	< 0.0001	No	****		22211
			AMD	88	7.68	182	295.9	424.2	1473	405.3	352.2	37.54	330.7	480		40.17	< 0.0001	No	****		0.7561	< 0.0001	No	****		0.2493	< 0.0001	No	****		35670
		USA	Control	81	1349	3207	3729	5008	7634	4113	1364	147.1	3821	4406		3.261	0.1958	Yes	ns		0.969	0.0365	No	*		0.1185	0.0046	No	**		353759
			AMD	74	2546	3586	4323	5274	11215	4577	1389	158.3	4261	4892		44.06	< 0.0001	No	****		0.8712	< 0.0001	No	****		0.1347	0.0014	No	**		352412
Mus musculus	Serum		WT	16	11.42	13.93	16.88	18.94	22.72	16.69	3.292	0.823	14.94	18.44		0.1061	0.9484	Yes	ns		0.9585	0.6346	Yes	ns		0.1513	0.2	Yes	ns		267.1
			HtrA1 Tg	16	12.06	17.03	18.89	60.1	94.49	35.98	28.03	7.008	21.05	50.92		3.263	0.1956	Yes	ns		0.7868	0.0018	No	**		0.3489	< 0.0001	No	****		575.7
