# Supplementary material for: Binding of Gtf2i-β/δ transcription factors to the ARMS2 gene leads to increased circulating HTRA1 in AMD patients and in vitro
Source: J Biol Chem. 2021 Feb 24;296:100456. doi: 10.1016/j.jbc.2021.100456 (PMC8039566; doi:10.1016/j.jbc.2021.100456)
Supplement: Table S2 [file mmc3.xlsx]

## Sheet: Sheet1
Supplementary Table 2. Genotyping distribution of In/del variant.
Sample	Case				Control				P value							Odds ratio (95% CI)
	AA	AB	BB		AA	AB	BB		Allelic	Recessive	Dominant	Additive	Chi-square test for trend	minimum		Allelic		Recessive		Dominant
Japan	102	76	51		40	96	100		0.0483	< 0.0001	0.0003	< 0.0001	< 0.0001	< 0.0001		1.349	1.011 to 1.799	2.628	1.747 to 3.954	0.49	0.3322 to 0.7226
India	22	38	31		10	34	55		0.1143	0.0354	0.0688	0.0039	0.0009	0.0039		1.484	0.9160 to 2.403	2.393	1.075 to 5.327	0.6132	0.3630 to 1.036
Australia	18	37	21		3	8	20		0.0712	0.1894	0.033	0.0017	0.0012	0.0017		2.039	0.9437 to 4.407	2.447	0.6724 to 8.908	0.4283	0.2040 to 0.8990
USA	10	21	51		2	36	77		0.0704	0.006	0.9093	0.0154	0.0104	0.006		1.742	0.9591 to 3.163	7.024	1.500 to 32.90	0.9545	0.6102 to 1.493
Combined	142	151	103	0	53	138	175		0.0035	< 0.0001	< 0.0001	< 0.0001	< 0.0001	< 0.0001		1.418	1.125 to 1.787	2.476	1.752 to 3.500	0.544	0.4103 to 0.7211
Allelic, recessive and dominant model p values were obtained from Fisher's exact test. Additive p values were obtained from Chi-square test. Minimum p values were obtained from lowest p value of these four models.
A: in/del risk allele, B: normal non-risk allele, CI: confidence interval
